# Supplementary material for: CAR T cells with dual targeting of CD19 and CD22 in adult patients with recurrent or refractory B cell malignancies: a phase 1 trial
Source: Nat Med. 2021 Jul 26;27(8):1419–31. doi: 10.1038/s41591-021-01436-0 (PMC8363505; doi:10.1038/s41591-021-01436-0)
Supplement: Source Data Fig. 1 — Statistical source data. [file 41591_2021_1436_MOESM3_ESM.xlsx]

## Sheet: Fig1a
Patient ID	CD19 H score	Response
A032	300	CR Durable
A129	300	CR Durable
A148	300	CR Durable
A037	300	CR Durable
A110	300	CR Durable
A145	300	CR Durable
A095	285	CR Durable
A123	285	CR Durable
A036	285	CR Durable
A042	285	CR Durable
A052	285	CR Durable
A010	285	CR Durable
A008	285	CR Durable
A024	270	CR Durable
A130	270	CR Durable
A005	240	CR Durable
A019	200	CR Durable
A116	180	CR Durable
A029	180	CR Durable
A114	100	CR Durable
A050	90	CR Durable
A011	285	CR Relapse
A062	285	CR Relapse
A071	285	CR Relapse
A007	270	CR Relapse
A017	270	CR Relapse
A127	270	CR Relapse
A140	200	CR Relapse
A004	180	CR Relapse
A056	3	CR Relapse
A128	300	Not CR Relapse
A112	300	Not CR Relapse
A030	285	Not CR Relapse
A039	285	Not CR Relapse
A046	285	Not CR Relapse
A075	285	Not CR Relapse
A053	285	Not CR Relapse
A068	270	Not CR Relapse
A040	270	Not CR Relapse
A018	270	Not CR Relapse
A051	240	Not CR Relapse
A081	240	Not CR Relapse
A016	120	Not CR Relapse
A135	3	Not CR Relapse

## Sheet: Fig1b
Patient ID	CD19_PRE	CD19_RELAPSE	CR vs. Not CR
A112	300	300	Not CR
A068	270	285	Not CR
A046	285	210	Not CR
A044		210	CR
A004	180	180	CR
A075	285	160	Not CR
A062	285	120	CR
A030	285	100	Not CR
A081	240	90	Not CR
A039	285	60	Not CR
A011	285	0	CR
A053	285	0	Not CR
A071	285	0	CR
A007	270	0	CR
A018	270	0	Not CR
A056	0	0	CR

## Sheet: Fig1e
Patient ID	CD19 Antigen Density	CD22 Antigen Density	CD19_Hscore
A181	46805	7930	300
A182	19994	3052
A152	15236	4538	285
A129	9512	18134	300
A150	7569	8713	150
A161	6867	18527	285
A116	6539	18845	180
A110	6396	6019	300
A123	5810	14405	285
A125	5430	3877
A154	4371	7902	300
A122	2924	2534	285
A081	2685	589	240
A139	2327	3134
A140	952	3992	200

## Sheet: Fig1f
Patient ID	CD19 Antigen Density	CD22 Antigen Density	CD19_Hscore
A142	15390		270
A121	15236	4538
A004	7784	3590	180
A081	3755	661	90
A075	471	12606	160
A180	396
A056	237	1629	0
A007	101	1430	0
