# Supplementary material for: CAR T cells with dual targeting of CD19 and CD22 in adult patients with recurrent or refractory B cell malignancies: a phase 1 trial
Source: Nat Med. 2021 Jul 26;27(8):1419–31. doi: 10.1038/s41591-021-01436-0 (PMC8363505; doi:10.1038/s41591-021-01436-0)
Supplement: Source Data Fig. 2 — Statistical source data. [file 41591_2021_1436_MOESM4_ESM.xlsx]

## Sheet: Fig 2C Expansion Curves by Matr
		S01	S02	S03	S04	S05	S06	S07	S08	S09	S10	S11	S12	S13	S14	S15	S16	S17	S18	S19	S20	S21	S22	S23	S24	S25	S26	S27	S28	S29	S30	S31	S32	S33	S34	S35	S36	S37	S38	S39
Day 0		100000000	100000000	100000000	100000000	100000000	100000000	100000000	100000000	100000000	102000000	101000000	106000000	108000000	102000000	105000000	112000000	107000000	104000000	114000000	105000000	108000000	108000000	101000000	110000000	108000000	100000000	111000000	115000000	108000000	112000000	101000000	101000000	100000000	107000000	106000000	105000000	100000000	100000000	101000000
Day 5		149000000	282000000	150000000	230000000	149000000	83600000	141000000	117000000	64000000
Day 6											1060000000	1020000000	210000000	612000000	548000000	644000000	1190000000	885000000	953000000	827000000	1450000000	603000000	381000000	1160000000	203000000	1040000000	1420000000	920000000	685000000	567000000	1160000000	859000000	1390000000	1170000000	877000000	860000000	561000000	1530000000	1630000000	1160000000
Day 7		448000000	485000000	528000000	463000000	558000000	610000000	485000000	580000000	748000000	1670000000	1510000000	499000000	1800000000	750000000	1460000000	1760000000	1680000000	1320000000	1340000000	2230000000	870000000	510000000	1900000000	420000000	1960000000	2010000000	1680000000	1240000000	1380000000	1920000000	1620000000	1770000000	1800000000	2060000000	1800000000	1240000000	1850000000	1850000000	2040000000
Day 9		1590000000	1630000000	2150000000					2230000000	2410000000
Day 11													2220000000												1430000000

## Sheet: Fig2D
Patient ID	Old Matrix	New Matrix
SL01	2.26
SL02	2.24
SL03	2.03
SA04	2.48
SL05	2.3
SL06	2.3
SA07	2.78
SA08	2.01
SA09	1.96
SL10		1.68
SL11		1.64
SL12		2.51
SA13		1.68
SL14		2.56
SL15		1.84
SL16		1.69
SL17		1.66
SL18		1.81
SL19		1.98
SL20		1.57
SL21		2.39
SL22		3.4
SL23		1.6
SA24		3.31
SL25		1.71
SA26		1.6
SL27		1.79
SL28		2.04
SA29		1.9
SA30		1.71
SL31		1.75
SA32		1.69
SA33		1.68
SA34		1.64
SA35		1.71
SA36		1.97
SA37		1.66
SA38		1.66
SA39		1.61

## Sheet: Fig2E
Patient ID		Old Matrix	New Matrix
SL01		68.29
SL02		43.6
SL03		42.8
SA04		74.4
SL05		70.3
SL06		47.2
SA07		70
SA08		64
SA09		59.6
SL10			56.14
SL11			53.66
SL12			34.62
SA13			42.94
SL14			51.24
SL15			52.52
SL16			70.11
SL17			50.92
SL18			67.04
SL19			70.82
SL20			56.42
SL21			54.05
SL22			56.89
SL23			55.86
SA24			51.13
SL25			66.84
SA26			62.4
SL27			75.13
SL28			57.06
SA29			55.62
SA30			66.05
SL31			68.79
SA32			59.75
SA33			58.93
SA34			63.17
SA35			75.15
SA36			60.55
SA37			70.39
SA38			68.81
SA39			70.46

## Sheet: Fig2F Neut
Patient ID		Neut_APH	Neut_ENR	Neut_CART
SL01
SL02
SL03
SA04
SL05
SL06
SA07
SA08
SA09
SL10		3.24	0.05	0.01
SL11		1.48	0.01	0.01
SL12		28.9	0.22	0.02
SA13		2.36	0.06	0.01
SL14		1.64	0.04	0.05
SL15		34.91	0.82	0.02
SL16		0.56	0.01	0.01
SL17		3.81	0.12	0.01
SL18		1.63	0.01	0.02
SL19		1.23	0.01	0.02
SL20		0.44	0.01	0.01
SL21		0.4	0.01	0.03
SL22		39.95	0.34	0.06
SL23		2.29	0.07	0.01
SA24		0.13	0.05	0.07
SL25		2.51	0.02	0.01
SA26
SL27		0.38	0	0.02
SL28		12.38	0.09	0.03
SA29		0.58	0.03	0.03
SA30		3.18	0.05	0.01
SL31		0.87	0.01	0.02
SA32		15.55	0.43	0.01
SA33
SA34		5.75	0.31	0.01
SA35		1.26	0.01	0.01
SA36		1.93	0.01	0.02
SA37
SA38
SA39		0.05	0	0.01

## Sheet: Fig2F Mono
Patient ID		Mono_APH	Mono_ENR	Mono_CART
SL01
SL02
SL03
SA04
SL05
SL06
SA07
SA08
SA09
SL10		31.5	2.01	0
SL11		39.55	4.16	0
SL12		23.88	0.9	0
SA13		7.1	0.78	0
SL14		11.4	1.26	0
SL15		9.34	2.1	0
SL16		29.42	1.93	0
SL17		45.46	2.32	0
SL18		29.59	2.87	0
SL19		38.01	4.2	0
SL20		29.45	1.29	0
SL21		44.7	2.9	0
SL22		24.91	2.46	0
SL23		28.77	6.12	0
SA24		0.01	0.04	0
SL25		10.8	1.41	0
SA26
SL27		16.68	3.3	0
SL28		34.6	6.11	0
SA29		3.32	1.69	0
SA30		38.57	3.13	0
SL31		35.57	6.89	0
SA32		4.89	0.54	0
SA33
SA34		0.77	0.12	0
SA35		3.68	1.19	0
SA36		4.6	1.32	0
SA37
SA38
SA39		0.24	0.08	0

## Sheet: Fig2F Total Tcell
Patient ID		Total T cellAPH	Total T cell ENR	Total T cell CART
SL01
SL02
SL03
SA04
SL05
SL06
SA07
SA08
SA09
SL10		35.37	86.33	94.78
SL11		32.72	74.71	86.68
SL12		26.82	75.09	72.41
SA13		30.43	88.68	96.25
SL14		63.53	87.72	93.65
SL15		30.86	75.44	86.96
SL16		41.61	87.86	91.17
SL17		19.5	68.84	89.8
SL18		33.3	79.05	91.35
SL19		23.09	71.18	93.76
SL20		43.15	82.1	90.3
SL21		36.72	75.27	86.69
SL22		14.27	80.29	87.63
SL23		32.34	89	90.72
SA24		2.22	61.67	78.32
SL25		42.57	80.84	96.25
SA26
SL27		39.44	80.45	92.75
SL28		20.78	82.61	83.35
SA29		74.19	84.48	83.02
SA30		24.43	86.44	87.62
SL31		30.11	65.89	88.73
SA32		58.5	90.64	93.81
SA33
SA34		23.07	90.89	90.32
SA35		73.62	93.26	97.76
SA36		45.15	88.99	91.24
SA37
SA38
SA39		83.64	92.84	96.82

## Sheet: Fig2F Total NKT
Patient ID		Totak NKT APH	Total NKT ENR	Total NKT CART
SL01
SL02
SL03
SA04
SL05
SL06
SA07
SA08
SA09
SL10		9.39	6.5	4.28
SL11		9.69	19.79	12.56
SL12		6.28	19.73	25.23
SA13		3.18	4.72	3.02
SL14		3.61	5.23	4.79
SL15		17.75	19.91	11.49
SL16		15.93	8.68	8.17
SL17		11.57	26.67	8.74
SL18		19.01	16	7.54
SL19		24.39	22.16	4.12
SL20		11	13.89	9.01
SL21		6.9	20.26	11.69
SL22		8.4	13.63	11.54
SL23		13.91	2.84	7.56
SA24		0.82	34.3	17.17
SL25		16.73	14.13	2.68
SA26
SL27		14.72	13.3	5.78
SL28		8.97	4.97	15.47
SA29		15.26	12.75	15.35
SA30		6.87	8.23	10.98
SL31		18.95	23.33	9.65
SA32		9.88	6.5	4.84
SA33
SA34		6.75	4.11	8.72
SA35		9.77	4.35	1.35
SA36		7.43	6.61	7.39
SA37
SA38
SA39		2.01	2.26	2.6

## Sheet: Fig2F Total NK
Patient ID		Total NK APH	Total NK ENR	Total NK CART
SL01
SL02
SL03
SA04
SL05
SL06
SA07
SA08
SA09
SL10		15.59	4.2	0.42
SL11		12.14	0.58	0.06
SL12		10.62	3.81	1.47
SA13		8.66	4.09	0.14
SL14		17.09	5.25	0.44
SL15		5.57	1.3	0.35
SL16		9.29	1.12	0.12
SL17		17.55	1.67	0.12
SL18		11.68	1.54	0.05
SL19		6.18	1.83	0.12
SL20		12.86	1.82	0.16
SL21		7.4	0.4	0.1
SL22		5.28	1.12	0.28
SL23		13.93	1.3	0.09
SA24		0.88	3.07	0.58
SL25		18.31	2.84	0.18
SA26
SL27		26.34	2.46	0.1
SL28		18.02	4.85	0.44
SA29		6.1	0.63	0.13
SA30		8.49	1.26	0.19
SL31		8.64	3.1	0.23
SA32		9.15	1.31	0.07
SA33
SA34		37.98	0.85	0.12
SA35		8.77	0.86	0.02
SA36		11.41	1.79	0.22
SA37
SA38
SA39		7.25	3.95	0.13

## Sheet: FIg2F Total B
Patient ID		Total B APH	Total B ENR	Tota B CART
SL01
SL02
SL03
SA04
SL05
SL06
SA07
SA08
SA09
SL10		0.1	0.01	0
SL11		0	0.01	0
SL12		0.1	0.02	0.01
SA13		29.66	0.32	0
SL14		0.14	0.01	0
SL15		0.04	0.01	0
SL16		0.02	0	0
SL17		0.07	0.01	0
SL18		0.07	0.01	0
SL19		0.12	0.02	0
SL20		0.04	0.01	0
SL21		0.02	0.02	0
SL22		0.01	0	0
SL23		0.16	0.01	0
SA24		0.02	0.01	0.01
SL25		5.58	0.09	0
SA26
SL27		0.02	0.01	0
SL28		0.06	0.04	0
SA29		0.05	0.03	0
SA30		14.87	0.47	0.01
SL31		0.05	0.03	0.01
SA32		0.09	0.02	0
SA33
SA34		12.94	2.11	0
SA35		0.06	0.01	0
SA36		27.2	0.86	0
SA37
SA38
SA39		4.78	0.42	0

## Sheet: Fig2F Total CD4
Patient ID		Total CD4 APH	Total CD4 ENR	Total CD4 CART
SL01
SL02
SL03
SA04
SL05
SL06
SA07
SA08
SA09
SL10		22.97	59.81	75.71
SL11		20.24	50.04	69.2
SL12		13.07	41.28	32.74
SA13		23.22	71.6	67.36
SL14		33.47	54.13	67.51
SL15		9.43	40.39	47.62
SL16		17.34	45.29	61.89
SL17		10.77	46.03	63.53
SL18		15.22	45.36	74.19
SL19		12.83	53.56	81.26
SL20		12.3	27.12	69.87
SL21		16.6	39.6	74.12
SL22		5.99	44.32	34.18
SL23		11.25	43.05	21.3
SA24		0.9	26.74	43.71
SL25		20.12	36.91	78.1
SA26
SL27		19.25	45.01	76.64
SL28		7.73	47.23	47.42
SA29		42.46	52.33	59.7
SA30		11.91	49.21	55.1
SL31		14.48	38.51	57.62
SA32		31.3	49.76	65.72
SA33
SA34		10.14	43.7	66.5
SA35		46.17	63.38	87.48
SA36		30.08	68.81	57.85
SA37
SA38
SA39		53.39	63.16	72.51

[truncated: 9 more sheets: Fig2F Total CD8, FIg2G CD4CD8 ratio, Fig2H FOld change Aph-Enrich, Fig2H Fold change Enr-CAR, Fig2I TSCM, FIgI Naive, Fig2I CM, Fig2I EM, Fig2I TEMRA]
