# Supplementary material for: CAR T cells with dual targeting of CD19 and CD22 in adult patients with recurrent or refractory B cell malignancies: a phase 1 trial
Source: Nat Med. 2021 Jul 26;27(8):1419–31. doi: 10.1038/s41591-021-01436-0 (PMC8363505; doi:10.1038/s41591-021-01436-0)
Supplement: Source Data Fig. 3 — Statistical source data. [file 41591_2021_1436_MOESM5_ESM.xlsx]

## Sheet: Fig3c
Sample_Timepoint	ctDNA/CAR-T	Value
0	ctDNA	1434.79
7	ctDNA	632.812
14	ctDNA	345.219
21	ctDNA	229.529
28	ctDNA	111.794
60	ctDNA	64.1379
90	ctDNA	1.46204
180	ctDNA	0
14	CAR-T	556.276
21	CAR-T	63.8112
28	CAR-T	27.916
60	CAR-T	15.861
90	CAR-T	0.3332
10	CAR-T	59.5836
120	CAR-T	4.7432
150	CAR-T	2.0916

## Sheet: FIg3d
Patient ID	start	stop	status
SL01	0	1.93548	1
SL02	0	22.5161	1
SL03	0	28.9	0
SL05	0	21.5806	0
SL06	0	24.3667	0
SL10	0	9.4	1
SL11	0	14.6774	0
SL12	0	6.83333	1
SL14	0	14.3	0
SL15	0	1.93548	1
SL16	0	8.32258	1
SL18	0	3.35484	1
SL19	0	4.13333	1
SL20	0	12.5484	0
SL21	0	12.3333	0
SL22	0	11.9355	0
SL23	0	10.9667	0
SL25	0	11	0
SL27	0	8.67742	1
SL28	0	10.2903	0
SL31	0	9.80645	0

## Sheet: Fig3e
Patient ID	start	stop	status
SL01	0	0.933333	1
SL02	0	5.32258	1
SL03	0	0.903226	1
SL05	0	21.5806	0
SL06	0	4.96774	1
SL10	0	1.67742	1
SL11	0	4.90323	1
SL12	0	3.13333	1
SL14	0	14.3	0
SL15	0	1.16129	1
SL16	0	0.933333	1
SL18	0	2.64516	1
SL19	0	0.903226	1
SL20	0	0.903226	1
SL21	0	5.53333	1
SL22	0	8.68966	1
SL23	0	2.90323	1
SL25	0	11	0
SL27	0	3.22581	1
SL28	0	10.2903	0
SL31	0	9.80645	0

## Sheet: FIg3h
Timepoint	Clonoseq/CAR-T	Value
0	Clonoseq	719
28	Clonoseq	46
60	Clonoseq	2
90	Clonoseq	1
180	Clonoseq	0
7	CAR-T	5.53227
10	CAR-T	269.124
28	CAR-T	127.972
60	CAR-T	30.8333
120	CAR-T	5.44181
180	CAR-T	1.49218

## Sheet: Fig3I
Patient ID	start	stop	status
SA04	0	7.3	0
SA07	0	22.1935	0
SA08	0	11.8333	1
SA09	0	12.2258	1
SA13	0	5.46667	1
SA24	0	6.3871	1
SA26	0	9.66667	0
SA29	0	5.03226	1
SA30	0	9.32258	0
SA32	0	9.58065	0
SA33	0	5.48276	1
SA34	0	8.80645	0
SA35	0	9	0
SA36	0	6.87097	1
SA37	0	7.16667	0
SA38	0	6.36667	0
SA39	0	5.74194	0

## Sheet: FIg3j
Patient ID	start	stop	status
SA04	0	7.3	0
SA07	0	3.12903	1
SA08	0	11.8333	1
SA09	0	1.36667	1
SA13	0	4.6129	1
SA24	0	2.6129	1
SA26	0	9.66667	0
SA29	0	3.46667	1
SA30	0	9.32258	0
SA32	0	6.10345	1
SA33	0	1.87097	1
SA34	0	5.75862	1
SA35	0	9	0
SA36	0	2.7	1
SA37	0	2.32258	1
SA38	0	6.36667	0
SA39	0	5.74194	0

## Sheet: Fig3k
CCT5001_Number	Dose_level	Disease	Time	Value	Tcell_type
SL01	DL1	DLBCL	14	0.051	CD4
SL01	DL1	DLBCL	14	7.0788	CD8
SL01	DL1	DLBCL	28	3.5035	CD4
SL01	DL1	DLBCL	28	7.18575	CD8
SL01	DL1	DLBCL	60	3.12375	CD4
SL01	DL1	DLBCL	60	0.57375	CD8
SL02	DL1	DLBCL	10	5.0544	CD4
SL02	DL1	DLBCL	10	54.5292	CD8
SL02	DL1	DLBCL	14	67.2624	CD4
SL02	DL1	DLBCL	14	489.013	CD8
SL02	DL1	DLBCL	21	3.264	CD4
SL02	DL1	DLBCL	21	60.5472	CD8
SL02	DL1	DLBCL	28	7.14	CD4
SL02	DL1	DLBCL	28	20.776	CD8
SL02	DL1	DLBCL	60	3.4	CD4
SL02	DL1	DLBCL	60	12.461	CD8
SL03	DL1	DLBCL	14	1.2122	CD4
SL03	DL1	DLBCL	14	0.21736	CD8
SL03	DL1	DLBCL	21	0.378	CD4
SL03	DL1	DLBCL	21	0.504	CD8
SL03	DL1	DLBCL	28	0.9856	CD4
SL03	DL1	DLBCL	28	0.96096	CD8
SA04	DL1	ALL	7	1.92444	CD4
SA04	DL1	ALL	7	21.1688	CD8
SA04	DL1	ALL	10	1.94545	CD4
SA04	DL1	ALL	10	10.4468	CD8
SA04	DL1	ALL	14	12.7677	CD4
SA04	DL1	ALL	14	68.5608	CD8
SA04	DL1	ALL	21	3.12718	CD4
SA04	DL1	ALL	21	19.0673	CD8
SA04	DL1	ALL	28	2.82513	CD4
SA04	DL1	ALL	28	14.0912	CD8
SA04	DL1	ALL	60	0	CD4
SA04	DL1	ALL	60	0.7658	CD8
SL05	DL1	DLBCL	7	0.00945	CD4
SL05	DL1	DLBCL	7	0	CD8
SL05	DL1	DLBCL	10	6.2092	CD4
SL05	DL1	DLBCL	10	0.19608	CD8
SL05	DL1	DLBCL	14	15.5546	CD4
SL05	DL1	DLBCL	14	0.6076	CD8
SL05	DL1	DLBCL	21	4.76784	CD4
SL05	DL1	DLBCL	21	0.07224	CD8
SL05	DL1	DLBCL	28	1.08605	CD4
SL05	DL1	DLBCL	28	0	CD8
SL06	DL1	DLBCL	7	2.6235	CD4
SL06	DL1	DLBCL	7	74.349	CD8
SL06	DL1	DLBCL	10	3.19976	CD4
SL06	DL1	DLBCL	10	186.49	CD8
SL06	DL1	DLBCL	14	3.8948	CD4
SL06	DL1	DLBCL	14	48.958	CD8
SA07	DL1	ALL	7	0	CD4
SA07	DL1	ALL	7	0.7182	CD8
SA07	DL1	ALL	10	7.392	CD4
SA07	DL1	ALL	10	71.456	CD8
SA07	DL1	ALL	14	8.372	CD4
SA07	DL1	ALL	14	25.438	CD8
SA07	DL1	ALL	28	1.547	CD4
SA07	DL1	ALL	28	0.79625	CD8
SA07	DL1	ALL	60	0.13032	CD4
SA07	DL1	ALL	60	0.06516	CD8
SA08	DL2	ALL	7	5.47659	CD4
SA08	DL2	ALL	7	0.0556802	CD8
SA08	DL2	ALL	10	16.47	CD4
SA08	DL2	ALL	10	252.654	CD8
SA08	DL2	ALL	28	20.7308	CD4
SA08	DL2	ALL	28	107.241	CD8
SA08	DL2	ALL	60	3.60875	CD4
SA08	DL2	ALL	60	27.2246	CD8
SA09	DL2	ALL	3	13.1949	CD4
SA09	DL2	ALL	3	1.25233	CD8
SA09	DL2	ALL	7	0.0347481	CD4
SA09	DL2	ALL	7	0	CD8
SA09	DL2	ALL	10	0.123	CD4
SA09	DL2	ALL	10	0.041	CD8
SA09	DL2	ALL	14	0.1056	CD4
SA09	DL2	ALL	14	0.2112	CD8
SA09	DL2	ALL	28	0.0775071	CD4
SA09	DL2	ALL	28	0.0388111	CD8
SL10	DL2	DLBCL	7	0.0545031	CD4
SL10	DL2	DLBCL	7	0.040877	CD8
SL10	DL2	DLBCL	21	0.149282	CD4
SL10	DL2	DLBCL	21	0.848253	CD8
SL11	DL2	DLBCL	3	3.90367	CD4
SL11	DL2	DLBCL	3	0.136343	CD8
SL11	DL2	DLBCL	21	5.75592	CD4
SL11	DL2	DLBCL	21	15.1647	CD8
SL12	DL2	DLBCL	7	0.418445	CD4
SL12	DL2	DLBCL	7	0.0430429	CD8
SL12	DL2	DLBCL	10	2.70941	CD4
SL12	DL2	DLBCL	10	0.100153	CD8
SL12	DL2	DLBCL	14	2.25819	CD4
SL12	DL2	DLBCL	14	1.44602	CD8
SL12	DL2	DLBCL	21	0.0924528	CD4
SL12	DL2	DLBCL	21	0.485377	CD8
SL12	DL2	DLBCL	28	0.15727	CD4
SL12	DL2	DLBCL	28	1.10634	CD8
SL12	DL2	DLBCL	60	1.84869	CD4
SL12	DL2	DLBCL	60	1.86945	CD8
SA13	DL2	ALL	10	95.9364	CD4
SA13	DL2	ALL	10	919.39	CD8
SA13	DL2	ALL	60	1.67565	CD4
SA13	DL2	ALL	60	2.87706	CD8
SL14	DL2	DLBCL	10	2.68052	CD4
SL14	DL2	DLBCL	10	32.1849	CD8
SL14	DL2	DLBCL	14	2.14894	CD4
SL14	DL2	DLBCL	14	21.8428	CD8
SL14	DL2	DLBCL	21	7.4646	CD4
SL14	DL2	DLBCL	21	5.22522	CD8
SL14	DL2	DLBCL	60	0.163925	CD4
SL14	DL2	DLBCL	60	0.32785	CD8
SL15	DL2	DLBCL	10	2.00136	CD4
SL15	DL2	DLBCL	10	12.3355	CD8
SL15	DL2	DLBCL	14	50.6	CD4
SL15	DL2	DLBCL	14	72.864	CD8
SL15	DL2	DLBCL	28	0.25908	CD4
SL15	DL2	DLBCL	28	2.41808	CD8
SL16	DL2	DLBCL	3	0	CD4
SL16	DL2	DLBCL	3	0.02344	CD8
SL16	DL2	DLBCL	14	0.752515	CD4
SL16	DL2	DLBCL	14	20.7661	CD8
SL16	DL2	DLBCL	28	0.0429836	CD4
SL16	DL2	DLBCL	28	0.0286557	CD8
SL18	DL2	DLBCL	14	10.7336	CD4
SL18	DL2	DLBCL	14	20.5313	CD8
SL18	DL2	DLBCL	21	7.32714	CD4
SL18	DL2	DLBCL	21	34.1933	CD8
SL18	DL2	DLBCL	60	1.17768	CD4
SL18	DL2	DLBCL	60	3.53304	CD8
SL19	DL2	DLBCL	10	10.3101	CD4
SL19	DL2	DLBCL	10	25.5334	CD8
SL19	DL2	DLBCL	21	1.14169	CD4
SL19	DL2	DLBCL	21	1.69861	CD8
SL20	DL2	DLBCL	3	0.4299	CD4
SL20	DL2	DLBCL	3	0.282999	CD8
SL20	DL2	DLBCL	10	7.17313	CD4
SL20	DL2	DLBCL	10	14.6359	CD8
SL20	DL2	DLBCL	14	16.0865	CD4
SL20	DL2	DLBCL	14	8.88079	CD8
SL20	DL2	DLBCL	28	4.13266	CD4
SL20	DL2	DLBCL	28	32.2577	CD8
SL21	DL2	DLBCL	7	2.26953	CD4
SL21	DL2	DLBCL	7	4.85723	CD8
SL21	DL2	DLBCL	21	1.39131	CD4
SL21	DL2	DLBCL	21	10.591	CD8
SL21	DL2	DLBCL	28	1.16096	CD4
SL21	DL2	DLBCL	28	1.91581	CD8
SL22	DL1	DLBCL	14	11.0943	CD4
SL22	DL1	DLBCL	14	567.393	CD8
SL22	DL1	DLBCL	60	5.11983	CD4
SL22	DL1	DLBCL	60	116.728	CD8
SL23	DL2	DLBCL	7	3.30127	CD4
SL23	DL2	DLBCL	7	178.222	CD8
SL23	DL2	DLBCL	10	2.27737	CD4
SL23	DL2	DLBCL	10	73.3381	CD8
SL23	DL2	DLBCL	14	1.73585	CD4
SL23	DL2	DLBCL	14	40.5594	CD8
SL23	DL2	DLBCL	28	1.83307	CD4
SL23	DL2	DLBCL	28	7.65346	CD8
SL23	DL2	DLBCL	60	0.319256	CD4
SL23	DL2	DLBCL	60	1.05935	CD8
SA24	DL2	ALL	28	0.6432	CD4
SA24	DL2	ALL	28	8.5224	CD8
SA24	DL2	ALL	60	0.05408	CD4
SA24	DL2	ALL	60	0.6032	CD8
SL25	DL2	DLBCL	3	0.174996	CD4
SL25	DL2	DLBCL	3	0.0481852	CD8
SL25	DL2	DLBCL	10	2.9684	CD4
SL25	DL2	DLBCL	10	19.4853	CD8
SL25	DL2	DLBCL	14	1.05032	CD4
SL25	DL2	DLBCL	14	10.9054	CD8
SL25	DL2	DLBCL	21	0.197612	CD4
SL25	DL2	DLBCL	21	2.4239	CD8
SL25	DL2	DLBCL	28	0.340912	CD4
SL25	DL2	DLBCL	28	0.191763	CD8
SL25	DL2	DLBCL	60	0.266837	CD4
SL25	DL2	DLBCL	60	0.200128	CD8
SA26	DL2	ALL	3	0.151104	CD4
SA26	DL2	ALL	3	0.156701	CD8
SA26	DL2	ALL	10	3.24837	CD4
SA26	DL2	ALL	10	14.7578	CD8
SA26	DL2	ALL	14	1.2565	CD4
SA26	DL2	ALL	14	4.9721	CD8
SA26	DL2	ALL	21	3.43277	CD4
SA26	DL2	ALL	21	8.17934	CD8
SA26	DL2	ALL	28	3.4865	CD4
SA26	DL2	ALL	28	6.93984	CD8
SL27	DL2	DLBCL	3	0.00056	CD4
SL27	DL2	DLBCL	3	0.02884	CD8
SL27	DL2	DLBCL	7	0.0234468	CD4
SL27	DL2	DLBCL	7	0.012024	CD8
SL27	DL2	DLBCL	10	0.085289	CD4
SL27	DL2	DLBCL	10	0.204595	CD8
SL27	DL2	DLBCL	14	0.27097	CD4
SL27	DL2	DLBCL	14	0.485863	CD8
SL27	DL2	DLBCL	21	0.974383	CD4
SL27	DL2	DLBCL	21	0.126703	CD8
SL28	DL2	DLBCL	3	0.215532	CD4
SL28	DL2	DLBCL	3	0.242853	CD8
SL28	DL2	DLBCL	7	0.143551	CD4
SL28	DL2	DLBCL	7	0.30325	CD8
SL28	DL2	DLBCL	10	0.020196	CD4
SL28	DL2	DLBCL	10	0.040986	CD8
SL28	DL2	DLBCL	14	0.0020861	CD4
SL28	DL2	DLBCL	14	0.291135	CD8
SL28	DL2	DLBCL	21	0.00702617	CD4
SL28	DL2	DLBCL	21	0.00280351	CD8
SL28	DL2	DLBCL	28	0.018816	CD4
SL28	DL2	DLBCL	28	0.0244608	CD8
SA29	DL2	ALL	7	0.381691	CD4
SA29	DL2	ALL	7	1.27713	CD8
SA29	DL2	ALL	10	0.259877	CD4
SA29	DL2	ALL	10	0.980109	CD8
SA29	DL2	ALL	14	0.583035	CD4
SA29	DL2	ALL	14	0.330486	CD8
SA29	DL2	ALL	21	0.548759	CD4
SA29	DL2	ALL	21	0.658511	CD8
SA29	DL2	ALL	28	0.159643	CD4
SA29	DL2	ALL	28	0.073917	CD8
SA29	DL2	ALL	60	0	CD4
SA29	DL2	ALL	60	0	CD8
SA30	DL2	ALL	3	0.104226	CD4
SA30	DL2	ALL	3	0.132409	CD8
SA30	DL2	ALL	7	0.724853	CD4
SA30	DL2	ALL	7	50.5431	CD8
SA30	DL2	ALL	14	5.68456	CD4
SA30	DL2	ALL	14	110.674	CD8
SA30	DL2	ALL	21	4.16567	CD4
SA30	DL2	ALL	21	135.51	CD8
SA30	DL2	ALL	28	0.789064	CD4
SA30	DL2	ALL	28	32.679	CD8
SL31	DL2	DLBCL	7	1.24007	CD4
SL31	DL2	DLBCL	7	38.212	CD8
SL31	DL2	DLBCL	21	1.11384	CD4
SL31	DL2	DLBCL	21	5.76644	CD8
SL31	DL2	DLBCL	28	1.38079	CD4
SL31	DL2	DLBCL	28	17.5519	CD8
SL31	DL2	DLBCL	60	1.1565	CD4
SL31	DL2	DLBCL	60	9.11595	CD8
SA32	DL2	ALL	10	1.15817	CD4
SA32	DL2	ALL	10	106.938	CD8
SA32	DL2	ALL	21	0.369272	CD4
SA32	DL2	ALL	21	16.4788	CD8
SA33	DL2	ALL	7	9.66773	CD4
SA33	DL2	ALL	7	352.872	CD8
SA33	DL2	ALL	10	10.9315	CD4
SA33	DL2	ALL	10	300.247	CD8
SA33	DL2	ALL	60	0.56775	CD4
SA33	DL2	ALL	60	0.831349	CD8
SA34	DL2	ALL	3	0.0128192	CD4
SA34	DL2	ALL	3	0.269203	CD8
SA34	DL2	ALL	7	11.4162	CD4
SA34	DL2	ALL	7	6.96833	CD8
SA34	DL2	ALL	10	4.38703	CD4
SA34	DL2	ALL	10	1.89166	CD8
SA34	DL2	ALL	14	6.53052	CD4
SA34	DL2	ALL	14	3.68508	CD8
SA34	DL2	ALL	60	0.266866	CD4
SA34	DL2	ALL	60	0	CD8
SA35	DL2	ALL	7	76.4615	CD4
SA35	DL2	ALL	7	241.218	CD8
SA35	DL2	ALL	10	25.8955	CD4
SA35	DL2	ALL	10	173.508	CD8
SA35	DL2	ALL	28	10.9959	CD4
SA35	DL2	ALL	28	12.0181	CD8
SA35	DL2	ALL	60	0.591123	CD4
SA35	DL2	ALL	60	0.26215	CD8
SA36	DL2	ALL	10	4.16216	CD4
SA36	DL2	ALL	10	35.2417	CD8
SA36	DL2	ALL	28	0.630115	CD4
SA36	DL2	ALL	28	1.35408	CD8
SA36	DL2	ALL	60	2.4987	CD4
SA36	DL2	ALL	60	2.40441	CD8
SA37	DL2	ALL	3	1.2045	CD4
SA37	DL2	ALL	3	0.04015	CD8
SA37	DL2	ALL	7	0	CD4
SA37	DL2	ALL	7	4.18132	CD8
SA37	DL2	ALL	10	6.24348	CD4
SA37	DL2	ALL	10	3.321	CD8
SA37	DL2	ALL	14	0.06612	CD4
SA37	DL2	ALL	14	0.13224	CD8
SA37	DL2	ALL	21	2.46388	CD4
SA37	DL2	ALL	21	0.942074	CD8
SA37	DL2	ALL	28	4.80221	CD4
SA37	DL2	ALL	28	0.944698	CD8
SA37	DL2	ALL	60	3.22643	CD4
SA37	DL2	ALL	60	0.655369	CD8
SA38	DL2	ALL	7	1.40298	CD4
SA38	DL2	ALL	7	0.64722	CD8
SA38	DL2	ALL	10	60.9444	CD4
SA38	DL2	ALL	10	216.691	CD8
SA38	DL2	ALL	14	50.7949	CD4
SA38	DL2	ALL	14	54.7022	CD8
SA39	DL2	ALL	7	0.8704	CD4
SA39	DL2	ALL	7	13.4368	CD8
SA39	DL2	ALL	10	6.71528	CD4
SA39	DL2	ALL	10	96.5967	CD8
SA39	DL2	ALL	28	0.034	CD4
SA39	DL2	ALL	28	0.272	CD8

## Sheet: Fig3l
Patient ID	Disease	Day Post Infusion	CAR copies per 50ng genomic DNA
SL02	DLBCL	90	292.727
SL02	DLBCL	180	101.842
SL03	DLBCL	14	32.6022
SL03	DLBCL	28	9.08392
SL03	DLBCL	90	2.73262
SL05	DLBCL	7	199.229
SL05	DLBCL	14	229.571
SL05	DLBCL	21	111.965
SL05	DLBCL	28	79.7862
SL05	DLBCL	60	7.53997
SL05	DLBCL	180	5.36386
SL06	DLBCL	7	393.41
SL06	DLBCL	10	1936.02
SL06	DLBCL	14	695.195
SL06	DLBCL	21	32.582
SL06	DLBCL	28	36.0581
SL06	DLBCL	60	9.2968
SL06	DLBCL	90	6.26979
SL06	DLBCL	180	3.28711
SA07	ALL	3	2.17499
SA07	ALL	7	4.2576
SA07	ALL	10	99.5258
SA07	ALL	14	1097.33
SA07	ALL	21	678.029
SA07	ALL	28	166.56
SA07	ALL	180	113.816
SA08	ALL	3	53.3255
SA08	ALL	7	146.937
SA08	ALL	10	5467.96
SA08	ALL	14	10817.6
SA08	ALL	21	5946.34
SA08	ALL	28	3303.14
SA08	ALL	60	599.134
SA08	ALL	90	307.14
SA08	ALL	180	184.394
SA09	ALL	3	3.7077
SA09	ALL	7	4.76059
SA09	ALL	10	15.1545
SA09	ALL	14	29.3443
SA09	ALL	21	28.6306
SA09	ALL	28	18.6732
SL10	DLBCL	7	1241.7
SL10	DLBCL	14	1302.31
SL10	DLBCL	90	2.38553
SL10	DLBCL	180	30.7424
SL11	DLBCL	7	28.8595
SL11	DLBCL	21	1086.02
SL11	DLBCL	60	199.402
SL12	DLBCL	21	86.4285
SL12	DLBCL	60	91.7326
SA13	ALL	14	8873.18
SA13	ALL	60	821.475
SL14	DLBCL	7	1979.15
SL14	DLBCL	21	670.075
SL15	DLBCL	14	4960.51
SL15	DLBCL	21	4783.92
SL15	DLBCL	28	690.5
SL16	DLBCL	3	5.30954
SL16	DLBCL	7	461.5
SL16	DLBCL	10	2854.9
SL16	DLBCL	14	1013
SL16	DLBCL	21	50.7
SL16	DLBCL	28	14.2
SL18	DLBCL	3	47.6438
SL18	DLBCL	7	837.829
SL18	DLBCL	10	1794.5
SL18	DLBCL	14	770.822
SL18	DLBCL	28	253.937
SL18	DLBCL	60	111.794
SL19	DLBCL	7	2086.17
SL19	DLBCL	10	4314.89
SL19	DLBCL	21	204.882
SL19	DLBCL	28	83.3197
SL20	DLBCL	3	61.5945
SL20	DLBCL	14	873.914
SL20	DLBCL	21	1032.77
SL20	DLBCL	28	1117.82
SL20	DLBCL	90	690.704
SL21	DLBCL	7	256.798
SL21	DLBCL	10	1227.1
SL21	DLBCL	14	644.69
SL21	DLBCL	21	361.843
SL21	DLBCL	28	219.474
SL21	DLBCL	60	92.5675
SL21	DLBCL	90	43.9842
SL22	DLBCL	3	2.41327
SL22	DLBCL	10	5722.62
SL22	DLBCL	14	6012.4
SL22	DLBCL	21	4822.58
SL22	DLBCL	28	4344.33
SL22	DLBCL	60	2585.48
SL22	DLBCL	90	2063.85
SL23	DLBCL	10	2413.21
SL23	DLBCL	14	2523.29
SL23	DLBCL	21	806.191
SL23	DLBCL	28	252.76
SL23	DLBCL	60	564.607
SL23	DLBCL	90	61.6502
SA24	ALL	3	39.9683
SA24	ALL	7	2262.82
SA24	ALL	14	8144.09
SA24	ALL	21	5150.59
SA24	ALL	28	1477.29
SA24	ALL	60	74.2211
SA24	ALL	90	23.9743
SL25	DLBCL	7	886.065
SL25	DLBCL	10	1413.92
SL25	DLBCL	14	943.138
SL25	DLBCL	21	280.888
SL25	DLBCL	28	170.046
SL25	DLBCL	60	1.27594
SL25	DLBCL	90	50.4691
SA26	ALL	3	45.8
SA26	ALL	7	173.9
SA26	ALL	10	590.9
SA26	ALL	21	483.7
SA26	ALL	60	47.1
SA26	ALL	90	49
SL27	DLBCL	3	6.19383
SL27	DLBCL	7	62.8012
SL27	DLBCL	10	124.847
SL27	DLBCL	14	136.451
SL27	DLBCL	21	54.9578
SL27	DLBCL	28	26.1979
SL27	DLBCL	60	12.7586
SL27	DLBCL	90	2.03326
SL28	DLBCL	3	53.9202
SL28	DLBCL	7	153.028
SL28	DLBCL	14	28.075
SL28	DLBCL	21	259.572
SL28	DLBCL	28	1.70646
SA29	ALL	7	31.5199
SA29	ALL	7	30.9583
SA29	ALL	14	54.705
SA29	ALL	21	56.0343
SA29	ALL	28	16.0185
SA29	ALL	60	3.22449
SA30	ALL	3	1.56665
SA30	ALL	7	2199.22
SA30	ALL	10	6836.5
SA30	ALL	14	3069.24
SA30	ALL	21	2837.91
SA30	ALL	28	2232.28
SL31	DLBCL	3	22.9833
SL31	DLBCL	7	2811.19
SL31	DLBCL	10	2121.53
SL31	DLBCL	21	955.026
SL31	DLBCL	28	779.922
SL31	DLBCL	60	165.363
SA32	ALL	3	6.80813
SA32	ALL	7	1975.3
SA32	ALL	10	2260.14
SA32	ALL	14	3942.56
SA32	ALL	21	1293.79
SA32	ALL	28	444.014
SA33	ALL	7	11784.9
SA33	ALL	10	16810.8
SA33	ALL	28	8619.53
SA33	ALL	60	556.33
SA34	ALL	3	21.4191
SA34	ALL	7	509.262
SA34	ALL	10	300.405
SA34	ALL	14	190.968
SA34	ALL	21	146.803
SA34	ALL	28	38.5699
SA35	ALL	3	1.4
SA35	ALL	3	1.35384
SA35	ALL	7	4115.23
SA35	ALL	10	4969.99
SA35	ALL	14	5066.22
SA35	ALL	21	2083.87
SA35	ALL	28	969.995
SA36	ALL	3	8.85873
