# Supplementary material for: CAR T cells with dual targeting of CD19 and CD22 in adult patients with recurrent or refractory B cell malignancies: a phase 1 trial
Source: Nat Med. 2021 Jul 26;27(8):1419–31. doi: 10.1038/s41591-021-01436-0 (PMC8363505; doi:10.1038/s41591-021-01436-0)
Supplement: Source Data Fig. 4 — Statistical source data. [file 41591_2021_1436_MOESM6_ESM.xlsx]

## Sheet: FIg4B
Patient ID	Disease	Pre_CD19_flow	Post_CD19_flow	Pre_CD22_flow	Post_CD22_flow
SA09	ALL	100	100
5001-034	ALL	98	100	78	90
5001-037	ALL		90		90
5001-036	ALL		80		90
5001-032	ALL	90	20	90	90
5001-013	ALL	90	0	90	90
5001-024	ALL	99	0	90	90
5001-033	ALL	90	0	90	90

## Sheet: FIg4G
Patient ID	N6-DO KO	N6-CD19	N6-CD22	N6-CD19/CD22
SL11	15.9	55.1	46.5	54.4
SL15	23.6	54.4	55.1	59.9
SA34	21.5	67.9	62.1	64.8
SA38	40.2	81.5	76.5	80.7
SL10	17.4	63.9	52.3	63.2
SL16	20.5	71.7	61.2	71.4
SL18	21.3	77.5	70.6	76.5
SL23	39.1	68.5	62.4	66.7
SL25	24.1	73.7	63.2	73.5
SL28	28.7	56.3	52	53.1
SA39	16.3	75.3	55.5	74.4
SL11	2.48	19.4	17.3	17
SL15	1.04	22.8	17.2	23.7
SA34	7.55	57.4	50.8	52.8
SA38	4.9	74.5	65	71.8
SL10	8.27	55.1	42.5	53.7
SL16	10.9	66.7	52.6	66.3
SL18	6.68	59.6	48.5	57.1
SL23	7.26	55.5	48.7	53.2
SL25	5.47	61.4	44.8	57.8
SL28	7.57	42.3	36.5	37.9
SA39	3.96	61.4	36.8	58.3
SL11	0.4	21	8.79	12.1
SL15	0.27	14.9	10.1	12.4
SA34	1.28	31	23	26.6
SA38	1.93	47.4	27.6	44.6
SL10	0.93	35.3	22.6	33.4
SL16	1.78	36	22.5	38.6
SL18	1.87	54.4	37.1	51
SL23	1.69	33	18.2	31.7
SL25	1.59	38.3	22.8	36
SL28	1.48	21.1	14.5	18.6
SA39	0.43	20.3	6.93	19.2
SL11	2.58	31	21	32.2
SL15	2.04	18.7	12.4	18.6
SA34	1.07	12.9	8.8	10.9
SA38	2.42	42.5	28.8	39.8
SL10	4.19	44.4	32.3	42.2
SL16	7.68	51.4	38.1	52
SL18	3.5	56.6	44.5	54.7
SL23	2.81	26.1	18.6	25.3
SL25	2.84	46.9	31.7	44.8
SL28	3.01	23.4	18.4	20.8
SA39	0.97	16.6	7.82	16.4
SL11	0.093	4.08	1.23	3.67
SL15	0.19	13.9	6.16	12.9
SA34	0.5	29.5	18	26.1
SA38	0.62	40.3	16.1	37.7
SL10	0.88	20	7.54	19.7
SL16	1.88	28.3	10.2	28.8
SL18	0.51	39.1	17.6	37
SL23	1.03	22.1	8.81	20.1
SL25	0.4	29.9	11.1	28.4
SL28	0.18	14.6	5.93	12.5
SA39	0.3	26.7	6.75	26.3

## Sheet: FIg4I
CD69		CD107A		TNFa		IFNg		IL-2
46.5	47.4	29	27.4	16.5	35.4	5.84	36.8	14.6	22.5
55.1	67.5	38	48.5	22.5	27.6	30	18.6	6.99	22.6
62.1	48.6	50.4	21.5	23.7	37.1	35.2	9.96	10.2	43.3
76.5	63.3	46.5	51.7	38	25.7	43.8	21	18.5	19.5
52.3	55	38.5	44.8	17.1	53	17.5	33.7	8.42	43.4
61.2		36.9		20.5		28.2		10.6
70.6		18.4		9.22		10.8		4.65
62.4		55.2		27.6		28.2		16.2
63.2		34.8		7.64		7.7		7.18
52				4.45		20.7		6.35
55.5				4.5		11.7		1.36
						20.1
						18.1

## Sheet: Fig 4 J CD4 polyfunctionality
External Donor	Stimulation	Cell Subset	Polyfunctionality	0 Analytes	1 Analytes	2 Analytes	3 Analytes	4 Analytes	5+ Analytes
S13	DO KO	CD4+	0.23	98.83	0.93	0.23	0	0	0
S16	DO KO	CD4+	0.17	96.88	2.95	0.17	0	0	0
S19	DO KO	CD4+	1.09	98.19	0.72	0.72	0.36	0	0
S29	DO KO	CD4+	0.53	97.89	1.58	0.18	0.35	0	0
S09	DO KO	CD4+	0	98.71	1.29	0	0	0	0
S10	DO KO	CD4+	0	97.44	2.56	0	0	0	0
S32	DO KO	CD4+	0	99.22	0.78	0	0	0	0
S13	CD19	CD4+	5.83	87.22	6.94	1.94	1.11	2.5	0.28
S16	CD19	CD4+	4.93	82.87	12.21	3.21	0.86	0.86	0
S19	CD19	CD4+	17.47	71.08	11.45	9.64	4.22	1.81	1.81
S29	CD19	CD4+	8.96	72.76	18.28	5.85	1.46	0.73	0.91
S09	CD19	CD4+	5.26	78.25	16.49	4.21	0.7	0.35	0
S10	CD19	CD4+	3.47	84.53	12	2.4	0.8	0	0.27
S32	CD19	CD4+	6.27	78.8	14.94	3.86	2.17	0	0.24
S13	CD22	CD4+	6.05	83.59	10.35	2.73	1.17	1.37	0.78
S16	CD22	CD4+	3.53	84.79	11.69	2.41	0.56	0.37	0.19
S19	CD22	CD4+	9.04	78.46	12.5	4.26	1.86	1.86	1.06
S29	CD22	CD4+	1.31	93.89	4.8	0.44	0.87	0	0
S09	CD22	CD4+	4.09	77.73	18.18	2.73	1.36	0	0
S10	CD22	CD4+	4.69	86.33	8.98	1.95	1.56	1.17	0
S32	CD22	CD4+	4.82	81.12	14.06	4.02	0.8	0	0
CCT5019-132	CD22	CD4+	1.96	98.04	0	0	0	0	1.96
CCT5019-180	CD22	CD4+	14.46	76.62	8.92	5.54	5.54	1.54	1.85
CCT5019-189	CD22	CD4+	19.82	72.07	8.11	9.91	4.5	2.7	2.7
CCT5019-176	CD22	CD4+	14.9	73.74	11.36	6.82	4.04	2.53	1.52
CCT5019-132	DO KO	CD4+	0	93.1	6.9	0	0	0	0
CCT5019-180	DO KO	CD4+	0.35	97.52	2.13	0.35	0	0	0
CCT5019-189	DO KO	CD4+	0	91.78	8.22	0	0	0	0
CCT5019-176	DO KO	CD4+	0.3	98.81	0.89	0	0	0.3	0

## Sheet: Fig 4J CD8 polyfunctionality
External Donor	Stimulation	Cell Subset	Polyfunctionality	0 Analytes	1 Analytes	2 Analytes	3 Analytes	4 Analytes	5+ Analytes
S13	DO KO	CD8+	1.62	89.58	8.8	0.93	0.46	0	0.23
S16	DO KO	CD8+	0.39	96.5	3.11	0.19	0	0	0.19
S19	DO KO	CD8+	0.77	94.23	5	0.38	0	0.38	0
S29	DO KO	CD8+	0	94.81	5.19	0	0	0	0
S09	DO KO	CD8+	0	98.21	1.79	0	0	0	0
S10	DO KO	CD8+	0	96.95	3.05	0	0	0	0
S32	DO KO	CD8+	0.19	96.98	2.83	0.19	0	0	0
S13	CD19	CD8+	4.4	85.28	10.31	2.64	0.63	0.88	0.25
S16	CD19	CD8+	10.53	70.53	18.95	8	1.47	0.63	0.42
S19	CD19	CD8+	12.45	78.49	9.06	4.53	3.02	3.02	1.89
S29	CD19	CD8+	5.69	81.76	12.55	4.12	0.78	0.78	0
S09	CD19	CD8+	1.82	83.83	14.35	0.91	0.46	0.46	0
S10	CD19	CD8+	13.86	65.68	20.45	8.86	2.95	0.68	1.36
S32	CD19	CD8+	10.49	63.96	25.55	6.94	2.81	0.59	0.15
S13	CD22	CD8+	2.23	87.98	9.79	1.04	0.89	0.15	0.15
S16	CD22	CD8+	4.61	81.06	14.33	2.56	1.19	0.34	0.51
S19	CD22	CD8+	8.89	79.26	11.85	4.94	1.98	1.73	0.25
S29	CD22	CD8+	3.79	81.47	14.73	2.01	1.34	0.45	0
S09	CD22	CD8+	0.97	92.27	6.76	0.48	0	0	0.48
S10	CD22	CD8+	3.07	86.7	10.23	1.53	1.53	0	0
S32	CD22	CD8+	0.94	94.58	4.48	0.47	0.47	0	0
CCT5019-132	CD22	CD8+	14.29	67.86	17.86	10.71	3.57	0	0
CCT5019-180	CD22	CD8+	14.56	76.7	8.74	6.8	4.85	0.97	1.94
CCT5019-189	CD22	CD8+	13.79	65.52	20.69	1.15	5.75	4.6	2.3
CCT5019-176	CD22	CD8+	4.46	87.09	8.45	2.58	1.41	0.47	0
CCT5019-132	DO KO	CD8+	0	94.29	5.71	0	0	0	0
CCT5019-180	DO KO	CD8+	0	97	3	0	0	0	0
CCT5019-189	DO KO	CD8+	0	97.96	2.04	0	0	0	0
CCT5019-176	DO KO	CD8+	0	98.54	1.46	0	0	0	0
