# Supplementary material for: CAR T cells with dual targeting of CD19 and CD22 in adult patients with recurrent or refractory B cell malignancies: a phase 1 trial
Source: Nat Med. 2021 Jul 26;27(8):1419–31. doi: 10.1038/s41591-021-01436-0 (PMC8363505; doi:10.1038/s41591-021-01436-0)
Supplement: Source Data Extended Data Fig. 4 — Statistical source data. [file 41591_2021_1436_MOESM7_ESM.xlsx]

## Sheet: EX 2D D7 Old Matrix versus New 
Patient ID		OLD	NEW
SL01		448000000
SL02		485000000
SL03		528000000
SA04		463000000
SL05		558000000
SL06		610000000
SA07		485000000
SA08		580000000
SA09		748000000
SL10			1670000000
SL11			1510000000
SL12			499000000
SA13			1800000000
SL14			750000000
SL15			1460000000
SL16			1760000000
SL17			1680000000
SL18			1320000000
SL19			1340000000
SL20			2230000000
SL21			870000000
SL22			510000000
SL23			1900000000
SA24			420000000
SL25			1960000000
SA26			2010000000
SL27			1680000000
SL28			1240000000
SA29			1380000000
SA30			1920000000
SL31			1620000000
SA32			1770000000
SA33			1800000000
SA34			2060000000
SA35			1800000000
SA36			1240000000
SA37			1850000000
SA38			1850000000
SA39			2040000000

## Sheet: EX 2E VCN 5001 by Matrix gag or
Patient ID		OLD	NEW
SL01		2.17
SL02		1.31
SL03		1.31
SA04		2.8
SL05		3.16
SL06		1.81
SA07		2.44
SA08		2.86
SA09		2.17
SL10			1.77
SL11			1.75
SL12			1.38
SA13			1.51
SL14			1.63
SL15			1.87
SL16			2.54
SL17			1.76
SL18			2.25
SL19			2.87
SL20			1.47
SL21			2.18
SL22			2.28
SL23			1.94
SA24			3.51
SL25			2.13
SA26			2
SL27			3.18
SL28			1.92
SA29			2.04
SA30			2.04
SL31			2.67
SA32			1.66
SA33			2
SA34			2.04
SA35			2.94
SA36			2.39
SA37			4
SA38			3
SA39			2.32

## Sheet: Ex 2F CD39
Patient ID		CD39_OLD	CD39_NEW
SL01		29.1
SL02		7.99
SL03		9.3
SA04		33.2
SL05		44.5
SL06		23.6
SA07		38.6
SA08		19.1
SA09
SL10			17.8
SL11			22.9
SL12			14.9
SA13			14.3
SL14
SL15			3.83
SL16			4.91
SL17			10.7
SL18			20.6
SL19			33.3
SL20
SL21			14.8
SL22
SL23			22.5
SA24			17.9
SL25			18.5
SA26			16.6
SL27			28.8
SL28			11.4
SA29			18.1
SA30			23
SL31
SA32			13.1
SA33			12.8
SA34			17.9
SA35			18.8
SA36			5.9
SA37			17.5
SA38			9.04
SA39			17.1

## Sheet: Ex 2h LAG3
Patient ID		LAG3_ENR	LAG3_CART
SL01		1.92	6.27
SL02		0.32	3.9
SL03		11.4	1.26
SA04		5.98	6.43
SL05		0.28	0.92
SL06		10.8	3.13
SA07		3.04	1.65
SA08		13.4	3.44
SA09		10.1	5
SL10		2.87	12.3
SL11		7.78	16.4
SL12		12.2	17.7
SA13		1.05	17.8
SL14		1.14
SL15		8.41	15.2
SL16		3.35	8.27
SL17		1.38	8.82
SL18		1.78	8.69
SL19		1.94	2.9
SL20		0.41
SL21		7.05	2.31
SL22		0.38
SL23		0.44	9.46
SA24		11.4	2.31
SL25		3.43	2.48
SA26		1.94	0.58
SL27		1.29	5.83
SL28		1.63	5.73
SA29		5.03	3.99
SA30		2.83	7.85
SL31		2.32
SA32		3.83	3.57
SA33		0.44	1.51
SA34		6.35	1.51
SA35		0.13	2.06
SA36		1.5	5.17
SA37		5.05	2.26
SA38		0.43	1.49
SA39		0.13	3.35

## Sheet: Ex 2H CD57
Patient ID		CD57_ENR	CD57_CART
SL01		30.2	0
SL02		4.58
SL03		56.7	8.51
SA04		41.7
SL05		2.34	0.45
SL06		60	10.9
SA07		21.7	1.45
SA08
SA09
SL10		18.5	3.92
SL11		17.3	9.23
SL12		53.5	27
SA13		4.02	2.21
SL14		22.5
SL15		46.3	10.2
SL16		31.7	1.64
SL17		15.6	1.77
SL18		18.2	1.16
SL19		19	0.44
SL20		10.1
SL21		48.8	13.9
SL22		3.4
SL23		3.17	0.94
SA24		39.1	19
SL25		37.7	1.37
SA26		22.7	0.73
SL27		18.1	1.15
SL28		19.5	10.6
SA29		60	4.66
SA30		20	1.04
SL31		26.2
SA32		27.5	4.51
SA33		6.54	0.26
SA34		36.5	3.62
SA35		0.7	0.47
SA36		14.2	4.41
SA37		49.2	1.41
SA38		4.29	0.24
SA39		1.31	0.83

## Sheet: Ex 2H PD1
Patient ID		PD1_ENR	PD1_CART
SL01		20.3	41.5
SL02		17.2	43.17
SL03		8.66	16.9
SA04		8.77	42.1
SL05		14.8	59.1
SL06		13.2	43.8
SA07		14.4	57.1
SA08		22.9	42.4
SA09		10	34.1
SL10		8.56	8.32
SL11		30.8	15.8
SL12		9.23	2.45
SA13		7.75	12.7
SL14		16.7
SL15		13.4	9.32
SL16		7.81	7.02
SL17		23.5	35.2
SL18		12.9	16.6
SL19		12.5	43.3
SL20		9.32
SL21		11.7	39.4
SL22		13.3
SL23		11.4	38.3
SA24		15.9	20.3
SL25		12.4	27.8
SA26		8.02	37.4
SL27		9.41	24.6
SL28		18.9	37.7
SA29		10.8	26.4
SA30		14.9	18.4
SL31		11.2
SA32		17.3	28.4
SA33		10.1	25.1
SA34		9.23	20.4
SA35		7.63	12
SA36		9.94	22.9
SA37		12.2	26.5
SA38		13	34.2
SA39		9.89	5.73

## Sheet: Ex 2H CD39
Patient ID		CD39_ENR	CD39_CART
SL01		35.3	84.5
SL02		24.8	48.39
SL03		14	72.6
SA04		15.3	74
SL05		25.2	83.8
SL06		15.4	69.3
SA07		26.3	83
SA08		19.6	52.5
SA09		17.4	40.6
SL10		14.2	40.5
SL11		47.3	66.1
SL12		13.5	66.9
SA13		13.3	52.3
SL14		6.73
SL15		12.6	15.8
SL16		11.9	12.3
SL17		20.8	43.5
SL18		23.4	43.4
SL19		18.4	78.7
SL20		7.71
SL21		10.8	34.9
SL22		13.1
SL23		26.8	90.3
SA24		19.3	74.2
SL25		13.8	51
SA26		17.4	69.7
SL27		15.9	64.3
SL28		13.8	46.6
SA29		14.9	66
SA30		33	53.1
SL31		16
SA32		24.7	56.5
SA33		17.1	49
SA34		17.4	59
SA35		10.4	39
SA36		11.7	30.8
SA37		10.1	43.7
SA38		9.74	33.9
SA39		9.39	25.9

## Sheet: Ex2G PD1
Patient ID		PD1_OLD	PD1_NEW
SL01		12.8
SL02		5.47
SL03		3.76
SA04		16.6
SL05		32.4
SL06		14.8
SA07		27.7
SA08		13.6
SA09
SL10			2.89
SL11			4.98
SL12			1.6
SA13			3.29
SL14
SL15			2.12
SL16			2.49
SL17			8.42
SL18			6.39
SL19			19.1
SL20
SL21			12.9
SL22
SL23			8.18
SA24			7.72
SL25			7.53
SA26			10
SL27			9.09
SL28			9.14
SA29			4.92
SA30			5.52
SL31
SA32			5.19
SA33			6.84
SA34			3.87
SA35			5.2
SA36			5.26
SA37			8.7
SA38			8.09
SA39			2.77
