# Supplementary material for: CAR T cells with dual targeting of CD19 and CD22 in adult patients with recurrent or refractory B cell malignancies: a phase 1 trial
Source: Nat Med. 2021 Jul 26;27(8):1419–31. doi: 10.1038/s41591-021-01436-0 (PMC8363505; doi:10.1038/s41591-021-01436-0)
Supplement: Source Data Extended Data Fig. 6 — Statistical source data. [file 41591_2021_1436_MOESM8_ESM.xlsx]

## Sheet: Sheet 1
CCT5001_Number	Time Post Infusion	ctDNA	Durable_Response
SL05	Pre-LD	0	Durable
SL05	D0	0	Durable
SL05	D7	0	Durable
SL05	D14	0	Durable
SL05	D21	0	Durable
SL05	D28	0	Durable
SL05	M6	0	Durable
SL25	D0	0	Durable
SL25	D7	0	Durable
SL25	D14	0	Durable
SL25	D21	0	Durable
SL25	M2	0	Durable
SL25	M3	0	Durable
SL28	Pre-LD	5.69455	Durable
SL28	D0	2.30791	Durable
SL28	D7	1.01952	Durable
SL28	D14	0	Durable
SL28	D21	0	Durable
SL31	Pre-LD	0	Durable
SL31	D0	0	Durable
SL31	D7	0	Durable
SL31	D14	0	Durable
SL31	D21	0	Durable
SL31	M2	0	Durable
SL02	D0	1434.79	Relapse
SL02	D7	632.812	Relapse
SL02	D14	345.219	Relapse
SL02	D21	229.529	Relapse
SL02	D28	111.794	Relapse
SL02	M2	64.1379	Relapse
SL02	M3	1.46204	Relapse
SL02	M6	0	Relapse
SL02-2	D7	1.30632	Relapse
SL02-2	D21	0	Relapse
SL02-2	D14	0	Relapse
SL02-2	D28	4.40351	Relapse
SL02-2	M2	139.634	Relapse
SL02-2	D0	1.2562	Relapse
SL02-2	M3	174.581	Relapse
SL03	D0	194.167	Relapse
SL03	D7	2.03776	Relapse
SL03	D28	352.557	Relapse
SL06	Aph	42.3764	Relapse
SL06	D0	9.71164	Relapse
SL06	D10	0	Relapse
SL06	D14	0	Relapse
SL06	D21	0	Relapse
SL06	D28	0	Relapse
SL06	M2	1.2918	Relapse
SL06	M3	1.20268	Relapse
SL10	D0	1.04314	Relapse
SL10	D7	0.725816	Relapse
SL10	D14	0	Relapse
SL10	D21	0	Relapse
SL10	M3	13.1964	Relapse
SL11	Pre-LD	13.5762	Relapse
SL11	D0	3.8379	Relapse
SL11	D7	7.05625	Relapse
SL11	D14	18.0952	Relapse
SL11	D21	5.57986	Relapse
SL11	M2	2.70225	Relapse
SL11	M3	3.27264	Relapse
SL11	M5	27.5642	Relapse
SL12	Pre-LD	1009.83	Relapse
SL12	D0	438.787	Relapse
SL12	D7	77.4525	Relapse
SL12	D21	4.84286	Relapse
SL12	M2	1642.11	Relapse
SL12	M3	1852.34	Relapse
SL18	D3	3634.13	Relapse
SL18	D0	188.535	Relapse
SL18	D7	8.54124	Relapse
SL18	D14	28.6616	Relapse
SL18	M2	2046.92	Relapse
SL19	Pre-LD	0.903825	Relapse
SL19	D0	0	Relapse
SL19	D7	0	Relapse
SL19	D10	0	Relapse
SL19	D21	0	Relapse
SL20	Aph	1.5	Relapse
SL20	D0	3.72034	Relapse
SL20	D7	3.24419	Relapse
SL20	D14	5.55466	Relapse
SL20	D21	24.5088	Relapse
SL20	M3	55.2778	Relapse
SL22	Pre-LD	92.0477	Relapse
SL22	D0	18.0556	Relapse
SL22	D7	5.40615	Relapse
SL22	D14	0.179083	Relapse
SL22	D21	0	Relapse
SL22	M2	0	Relapse
SL22	M3	0	Relapse
SL23	Pre-LD	22.8163	Relapse
SL23	D0	209.194	Relapse
SL23	D7	88.4833	Relapse
SL23	D14	59.4471	Relapse
SL23	D21	167.241	Relapse
SL23	M2	541.869	Relapse
SL23	M3	1571.07	Relapse
SL27	Pre-LD	35.7308	Relapse
SL27	D0	29.9292	Relapse
SL27	D7	0	Relapse
SL27	D14	0	Relapse
SL27	D21	0	Relapse
SL27	M2	22.9067	Relapse
SL27	M3	105.79	Relapse
