# Supplementary material for: CAR T cells with dual targeting of CD19 and CD22 in adult patients with recurrent or refractory B cell malignancies: a phase 1 trial
Source: Nat Med. 2021 Jul 26;27(8):1419–31. doi: 10.1038/s41591-021-01436-0 (PMC8363505; doi:10.1038/s41591-021-01436-0)
Supplement: Source Data Extended Data Fig. 7 — Statistical source data. [file 41591_2021_1436_MOESM9_ESM.xlsx]

## Sheet: Sheet 1
CCT5001_Number	Timepoint	Clonoseq
SA04	pre	293
SA04	D28	0
SA04	D90	0
SA04	D180	0
SA07	pre	5441
SA07	D28	0
SA07	D90	0
SA08	pre	65
SA08	D28	9
SA08	D90	0
SA08	D180	0
SA09	pre	72
SA09	D28	48
SA13	pre	7
SA13	D28	0
SA13	D90	0
SA13	D180	74315
SA24	pre	33725
SA24	D28	0
SA24	D90	120291
SA29	D28	0
SA30	pre	3870
SA30	D28	1
SA30	D90	0
SA30	D180	0
SA32	pre	221592
SA32	D28	45
SA32	D90	2
SA32	D180	1405
SA33	pre	953025
SA33	D28	0
SA34	D28	230
SA34	D90	1115
SA34	D180	20032
SA35	pre	108299
SA35	D28	0
SA36	pre	47000
SA36	D28	7
SA36	D90	30
SA37	pre	305
SA37	D28	0
SA37	D90	136
SA38	pre	48243
SA38	D28	3
SA38	D90	0
SA39	pre	344570
SA39	D28	0
