# Supplementary material for: CAR T cells with dual targeting of CD19 and CD22 in adult patients with recurrent or refractory B cell malignancies: a phase 1 trial
Source: Nat Med. 2021 Jul 26;27(8):1419–31. doi: 10.1038/s41591-021-01436-0 (PMC8363505; doi:10.1038/s41591-021-01436-0)
Supplement: Source Data Extended Data Fig. 8 — Statistical source data. [file 41591_2021_1436_MOESM10_ESM.xlsx]

## Sheet: Ex Fig 5a
Patient ID	Disease	Peak CAR
SL01	DLBCL	10.6892
SL02	DLBCL	556.276
SL03	DLBCL	1.94656
SA04	ALL	81.3285
SL05	DLBCL	16.1622
SL06	DLBCL	189.69
SA07	ALL	78.848
SA08	ALL	269.124
SA09	ALL	14.4472
SL10	DLBCL	0.997534
SL11	DLBCL	20.9207
SL12	DLBCL	3.70421
SA13	ALL	1015.33
SL14	DLBCL	34.8654
SL15	DLBCL	123.464
SL16	DLBCL	21.5186
SL18	DLBCL	41.5204
SL19	DLBCL	35.8435
SL20	DLBCL	36.3904
SL21	DLBCL	11.9823
SL22	DLBCL	578.488
SL23	DLBCL	181.524
SA24	ALL	9.1656
SL25	DLBCL	22.4537
SA26	ALL	18.0062
SL27	DLBCL	1.10109
SL28	DLBCL	0.458385
SA29	ALL	1.65882
SA30	ALL	139.676
SL31	DLBCL	39.452
SA32	ALL	108.096
SA33	ALL	362.54
SA34	ALL	18.3845
SA35	ALL	317.679
SA36	ALL	39.4039
SA37	ALL	9.56448
SA38	ALL	277.636
SA39	ALL	103.312

## Sheet: ExFIg5b
Patient ID	Dose_level	Peak CAR
SL01	DL1	10.6892
SL02	DL1	556.276
SL03	DL1	1.94656
SA04	DL1	81.3285
SL05	DL1	16.1622
SL06	DL1	189.69
SA07	DL1	78.848
SA08	DL2	269.124
SA09	DL2	14.4472
SL10	DL2	0.997534
SL11	DL2	20.9207
SL12	DL2	3.70421
SA13	DL2	1015.33
SL14	DL2	34.8654
SL15	DL2	123.464
SL16	DL2	21.5186
SL18	DL2	41.5204
SL19	DL2	35.8435
SL20	DL2	36.3904
SL21	DL2	11.9823
SL22	DL1	578.488
SL23	DL2	181.524
SA24	DL2	9.1656
SL25	DL2	22.4537
SA26	DL2	18.0062
SL27	DL2	1.10109
SL28	DL2	0.458385
SA29	DL2	1.65882
SA30	DL2	139.676
SL31	DL2	39.452
SA32	DL2	108.096
SA33	DL2	362.54
SA34	DL2	18.3845
SA35	DL2	317.679
SA36	DL2	39.4039
SA37	DL2	9.56448
SA38	DL2	277.636
SA39	DL2	103.312

## Sheet: ExFig5c,d
Patient ID	TotalCARAUC	CRS	Neurotoxicity
SL01	354.921	0-1	2-4
SL02	4423.5	0-1	0-1
SL03	17.9904	0-1	0-1
SA04	1022.8	2-4	0-1
SL05	149.006	2-4	0-1
SL06	885.08	0-1	0-1
SA07	638.358	0-1	0-1
SA08	6526.73	0-1	2-4
SA09	33.2555	0-1	0-1
SL10	7.6504	0-1	0-1
SL11	224.646	0-1	0-1
SL12	119.074	0-1	0-1
SA13	25497	2-4	2-4
SL14	503.141	0-1	0-1
SL15	1158.59	2-4	0-1
SL16	269.613	0-1	0-1
SL18	1156.26	2-4	2-4
SL19	212.761	0-1	2-4
SL20	601.883	0-1	0-1
SL21	186.47	0-1	0-1
SL22	16107.7	0-1	0-1
SL23	1157.84	0-1	0-1
SA24	157.166	2-4	0-1
SL25	226.242	2-4	0-1
SA26	252.146	0-1	0-1
SL27	9.21393	0-1	0-1
SL28	4.5277	0-1	0-1
SA29	24.8579	0-1	0-1
SA30	2191.83	2-4	0-1
SL31	881.955	2-4	2-4
SA32	687.19	2-4	0-1
SA33	8825.03	0-1	2-4
SA34	348.413	0-1	0-1
SA35	3159.26	2-4	0-1
SA36	482.689	0-1	0-1
SA37	249.706	0-1	0-1
SA38	1185.79	2-4	0-1
SA39	1108.99	2-4	2-4

## Sheet: ExFig5e
Patient ID	CD8AUC	CD4AUC
SL01	224.004	130.917
SL02	3826.97	596.53
SL03	7.65212	10.3383
SA04	865.903	156.898
SL05	4.53376	144.473
SL06	862.156	22.924
SA07	499.472	138.886
SA08	5769.57	757.161
SA09	4.82064	28.4349
SL10	6.22391	1.42649
SL11	137.71	86.9363
SL12	63.2507	55.8236
SA13	23056.7	2440.3
SL14	311.079	192.063
SL15	697.374	461.216
SL16	259.906	9.70732
SL18	927.2	229.057
SL19	149.776	62.9847
SL20	387.219	214.664
SL21	151.911	34.5588
SL22	15734.8	372.925
SL23	1082.03	75.814
SA24	146.01	11.1565
SL25	191.226	35.0159
SA26	190.608	61.5378
SL27	3.93155	5.28237
SL28	3.39701	1.13069
SA29	13.2147	11.6432
SA30	2115.92	75.9085
SL31	816.149	65.8052
SA32	678.79	8.40092
SA33	8506.65	318.381
SA34	123.675	224.738
SA35	2488.31	670.951
SA36	389.498	93.1914
SA37	62.5678	187.138
SA38	868.794	317
SA39	1036.87	72.122

## Sheet: ExFig5f
Patient ID	Peak CD4 CART	Peak CD8 CART
SL01	3.5035	7.18575
SL02	67.2624	489.013
SL03	1.2122	0.96096
SA04	12.7677	68.5608
SL05	15.5546	0.6076
SL06	3.8948	186.49
SA07	8.372	71.456
SA08	20.7308	252.654
SA09	13.1949	1.25233
SL10	0.149282	0.848253
SL11	5.75592	15.1647
SL12	2.70941	1.44602
SA13	95.9364	919.39
SL14	7.4646	32.1849
SL15	50.6	72.864
SL16	0.752515	20.7661
SL18	10.7336	34.1933
SL19	10.3101	25.5334
SL20	16.0865	32.2577
SL21	2.26953	10.591
SL22	11.0943	567.393
SL23	3.30127	178.222
SA24	0.6432	8.5224
SL25	2.9684	19.4853
SA26	3.4865	14.7578
SL27	0.974383	0.485863
SL28	0.215532	0.30325
SA29	0.583035	1.27713
SA30	5.68456	135.51
SL31	1.38079	38.212
SA32	1.15817	106.938
SA33	10.9315	352.872
SA34	11.4162	6.96833
SA35	76.4615	241.218
SA36	4.16216	35.2417
SA37	6.24348	4.18132
SA38	60.9444	216.691
SA39	6.71528	96.5967

## Sheet: Ex Fig5g
Patient ID	Product	Peak
SL01	1.75799	0.487562
SL02	0.347545	0.137547
SL03	0.607419	1.26145
SA04	1.50739	0.186224
SL05	1.78877	25.6
SL06	0.987179	0.0208847
SA07	11.7467	0.117163
SA08	0.664179	0.0820523
SA09	1.05195	10.5363
SL10	6.5043	0.175988
SL11	7.48108	0.37956
SL12	1.02569	1.87369
SA13	4.52688	0.104348
SL14	3.48349	0.231929
SL15	1.40018	0.694444
SL16	2.98409	0.0362376
SL18	8.60673	0.313911
SL19	10.5502	0.403788
SL20	4.62409	0.498686
SL21	9.85638	0.214289
SL22	0.747594	0.0195531
SL23	0.377794	0.0185233
SA24	0.343602	0.0754717
SL25	6.43208	0.152341
SA26	1.61496	0.236247
SL27	9.58	2.00547
SL28	1.69842	0.710741
SA29	4.73059	0.456519
SA30	2.3438	0.0419494
SL31	2.60135	0.0361349
SA32	3.11469	0.0108303
SA33	0.983158	0.0309788
SA34	3.82844	1.6383
SA35	37.5451	0.316981
SA36	2.42965	0.118103
SA37	5.3268	1.49318
SA38	5.60811	0.28125
SA39	6.13971	0.0695187

## Sheet: Fig3h,i
Patient ID	CD4_CD39	CD8_CD39	CD4_PD1	CD8_PD1
SL01	73.1	10.7	40	6.48
SL02	36.4	18.5	35.2	18.6
SL03	68.9	26	31.4	8.59
SA04	73.3	6.49	45.1	6.62
SL05	86.5	9.81	60.6	6.17
SL06	59.4	25	39.4	12.8
SA07	85.9	4.5	59.2	2.77
SA08	47.8	10.4	42.8	9.26
SL10	31.9	9.73	5.03	0.77
SL11	51.5	10.8	9.3	1.96
SL12	44.6	27.7	5.98	1.13
SA13	35.6	12.2	8.53	1.09
SL15	6.29	2.85	3.93	1.16
SL16	5.03	3.18	3.38	0.8
SL17	31.6	12.9	36.2	11.1
SL18	29.1	13.4	16.1	2.82
SL19	71.5	15.8	54.9	8.84
SL21	44.4	9.36	57	10.7
SL23	43.4	73.1	29.4	28.5
SA24	49.9	41.6	28.3	15.6
SL25	41	9.25	24.3	4.26
SL26	63.5	18.9	39.2	8.14
SL27	49.5	17	24.1	3.75
SL28	37	20	41	18.1
SA29	37.7	19.2	12	3.19
SA30	25	26.1	9.11	3.74
SA32	29.7	21	15.8	4.59
SA33	34.7	21.7	22.1	9.58
SA34	39.4	23.7	10.4	3.37
SA35	34	5.23	8.99	0.71
SA36	15.8	6.55	14.1	4.69
SA37	37.4	5.13	27.9	2.48
SA38	23.9	2.57	31.8	2.46
SA39	17.1	9.5	4.98	1.08
