# Supplementary material for: CAR T cells with dual targeting of CD19 and CD22 in adult patients with recurrent or refractory B cell malignancies: a phase 1 trial
Source: Nat Med. 2021 Jul 26;27(8):1419–31. doi: 10.1038/s41591-021-01436-0 (PMC8363505; doi:10.1038/s41591-021-01436-0)
Supplement: Source Data Extended Data Fig. 9 — Statistical source data. [file 41591_2021_1436_MOESM11_ESM.xlsx]

## Sheet: Ex Fig 6A
Patient ID	Biopsy	Value
SL22	CD19_PRE	300
SL23	CD19_PRE	300
SL12	CD19_PRE	285
SL10	CD19_PRE	300
SL16	CD19_PRE	285
SL03	CD19_PRE	270
SL11	CD19_PRE	270
SL02	CD19_PRE
SL20	CD19_PRE	270
SL19	CD19_PRE	210
SL21	CD19_PRE
SL22	CD19_RELAPSE	300
SL23	CD19_RELAPSE	300
SL12	CD19_RELAPSE	285
SL10	CD19_RELAPSE	270
SL16	CD19_RELAPSE	270
SL03	CD19_RELAPSE	210
SL11	CD19_RELAPSE	180
SL02	CD19_RELAPSE	150
SL20	CD19_RELAPSE	30
SL19	CD19_RELAPSE	0
SL21	CD19_RELAPSE	0

## Sheet: Ex Fig 6B
Patient ID	Biopsy	Value
SL22	CD22_PRE	300
SL23	CD22_PRE	300
SL12	CD22_PRE	285
SL10	CD22_PRE	120
SL16	CD22_PRE	0
SL03	CD22_PRE	180
SL11	CD22_PRE	270
SL02	CD22_PRE
SL20	CD22_PRE	270
SL19	CD22_PRE	120
SL21	CD22_PRE
SL22	CD22_RELAPSE	300
SL23	CD22_RELAPSE	300
SL12	CD22_RELAPSE	285
SL10	CD22_RELAPSE	285
SL16	CD22_RELAPSE	0
SL03	CD22_RELAPSE	240
SL11	CD22_RELAPSE	270
SL02	CD22_RELAPSE	0
SL20	CD22_RELAPSE	150
SL19	CD22_RELAPSE	90
SL21	CD22_RELAPSE	100
