# Supplementary material for: CAR T cells with dual targeting of CD19 and CD22 in adult patients with recurrent or refractory B cell malignancies: a phase 1 trial
Source: Nat Med. 2021 Jul 26;27(8):1419–31. doi: 10.1038/s41591-021-01436-0 (PMC8363505; doi:10.1038/s41591-021-01436-0)
Supplement: Source Data Extended Data Fig. 10 — Statistical source data. [file 41591_2021_1436_MOESM12_ESM.xlsx]

## Sheet: EX 7A Normalized N6 GFP intensi
	CD19-BBZ	CD19-BBZ	CD19-BBZ	CD22-BBZ	CD22-BBZ	CD22-BBZ	1922BB Lab	1922BB Lab	1922BB Lab	1922BB Prodigy	1922BB Prodigy	1922BB Prodigy	Mock	Mock	Mock	Untreated	Untreated	Untreated
2	100	100	100	100	100	100	100	100	100	100	100	100	100	100	100	100	100	100
4	93.3702	90.4996	93.3823	100.897	96.7068	94.2234	97.9938	99.6651	98.5468	68.4423	69.0189	68.0167	98.1818	96.249	94.7631	98.4931	105.016	110.082
6	71.3045	72.438	75.0718	83.3904	77.0194	81.1657	90.0841	87.0393	88.932	44.7058	45.6611	41.7283	97.2727	97.5495	91.6253	96.6748	96.0901	96.9123
8	49.8319	47.0081	52.0658	67.3048	57.4641	61.6441	68.7066	66.7781	69.5361	28.2302	30.0875	26.9742	98.1818	100.465	89.2074	100.072	104.465	101.344
10	32.1528	30.9269	33.7602	45.3068	38.1681	41.8192	44.0498	45.8286	45.7926	18.8831	19.8139	16.9244	100	100.778	85.6498	101.768	100.069	92.6526
12	19.1008	19.9996	23.4291	31.9051	26.1091	31.675	29.1724	30.3388	28.556	12.7236	13.5701	10.7687	102.727	93.7955	79.1577	100.348	98.4707	88.2844
14	12.5705	14.8705	16.8712	22.325	18.8016	22.6613	18.9312	20.5293	19.7165	8.78205	9.755	7.72467	110	96.0781	73.9866	105.948	102.094	95.5248
16	9.28422	10.9331	11.2847	16.1784	14.365	16.7947	13.9366	14.9396	13.9622	6.79748	7.12617	5.69152	116.364	99.2544	66.5037	111.307	108.153	97.996
18	7.53418	8.06957	7.80666	12.0982	11.5479	13.0811	11.5476	11.0288	10.2389	5.36915	5.5731	4.14798	122.727	108.328	73.0349	120.389	125.633	115.978
20	5.94296	6.70962	5.90145	9.4524	9.10017	10.3312	7.83378	8.73458	8.00718	4.41904	4.28072	2.98641	140	119.089	72.8232	129.419	130.134	117.129

## Sheet: EX 7A Normalized N6-19KO GFP in
	CD19-BBZ	CD19-BBZ	CD19-BBZ	CD22-BBZ	CD22-BBZ	CD22-BBZ	1922BB Lab	1922BB Lab	1922BB Lab	1922BB Prodigy	1922BB Prodigy	1922BB Prodigy	Mock	Mock	Mock
2	100	100	100	100	100	100	100	100	100	100	100	100	100	100	100
4	101.183	101.432	102.065	88.487	92.1659	88.5721	100.114	100.507	99.7921	85.4126	85.4537	85.9448	101.839	100.187	97.4915
6	105.667	104.45	107.078	63.7826	65.4839	64.1341	103.645	102.78	102.936	67.7229	76.4437	69.3379	99.7149	101.019	93.145
8	111.476	107.096	111.805	38.0478	39.5274	37.9633	106.706	107.838	107.952	54.4343	55.9172	52.1279	102.509	110.586	99.538
10	113.805	110.342	114.959	21.6834	23.6465	21.7544	109.823	108.995	110.96	39.3461	41.3818	37.3729	103.521	104.644	93.8085
12	119.895	114.338	120.971	13.7981	13.9152	13.0166	112.263	111.473	113.094	27.6117	25.193	28.1417	102.398	102.455	90.3835
14	128.363	118.738	129.27	9.28914	9.12165	9.33855	116.226	116.246	118.241	20.4485	20.1042	22.1092	101.909	123.023	99.3622
16	136.122	125.646	140.34	6.15687	6.03123	6.06074	123.927	123.695	125.034	15.3346	14.5311	16.5226	102.623	129.682	103.895
18	148.488	134.934	151.985	4.37497	4.70108	4.52615	129.97	130.627	131.453	11.844	12.618	13.1778	99.0754	125.822	109.572
20	159.772	142.972	165.004	3.4527	3.16952	3.41882	137.385	136.457	139.468	9.24261	9.23792	10.7859	99.9854	134.877	110.437

## Sheet: EX 7A Normalized N6-22KO GFP in
	CD19-BBZ	CD19-BBZ	CD19-BBZ	CD22-BBZ	CD22-BBZ	CD22-BBZ	1922BB Lab	1922BB Lab	1922BB Lab	1922BB Prodigy	1922BB Prodigy	1922BB Prodigy	Mock	Mock	Mock
2	100	100	100	100	100	100	100	100	100	100	100	100	100	100	100
4	93.6797	94.4646	93.2936	98.0975	97.7725	99.6957	96.1241	98.259	96.2096	79.5838	77.469	83.4405	100.007	97.4761	99.4886
6	80.6207	79.0522	77.6466	97.2365	96.6336	97.7264	86.1977	90.7702	86.4388	53.0307	53.2197	57.3861	101.135	100.561	101.862
8	64.9729	63.6741	60.2418	99.4243	96.9088	98.0829	73.5704	74.6956	73.5766	38.368	36.1816	38.4612	101.552	100.846	103.11
10	51.4404	48.0835	44.8024	97.3781	95.1806	93.8254	56.794	57.6343	57.5417	23.2215	22.9815	24.3482	104.375	107.652	108.112
12	40.0476	36.4399	32.7471	97.5015	88.8978	92.1981	42.4315	43.2143	43.3544	15.8845	15.7067	14.9292	103.606	105.548	109.114
14	31.0193	27.5119	24.3299	94.1678	90.6047	92.8574	33.2404	32.0843	34.7656	11.2549	10.9869	10.1633	105.613	110.242	111.314
16	22.9164	20.1424	18.1311	88.4733	91.2066	94.132	24.7294	23.3522	26.0274	7.55088	7.48736	6.60539	110.21	118.25	117.362
18	18.2089	15.6255	13.6837	90.2977	93.5203	98.0148	19.7281	17.5063	20.2414	5.78999	5.40608	4.37495	113.269	126.167	123.432
20	13.6356	11.7229	10.8904	91.3268	94.031	94.7051	15.394	13.216	15.5859	3.8824	4.13762	3.10819	124.48	136.26	129.791
